# Supplementary material for: Enhancing the sample diversity of snowball samples: Recommendations from a research project on anti-dam movements in Southeast Asia
Source: PLoS One. 2018 Aug 22;13(8):e0201710. doi: 10.1371/journal.pone.0201710 (PMC6104950; doi:10.1371/journal.pone.0201710)
Supplement: S1 File — (XLSX) [file pone.0201710.s001.xlsx]

## Sheet: Raw Data
MINIMUM UNDERLYING DATA: Enhancing the Sample Diversity of Snowball Samples
	Interviewed?	Month	Type of interview	Gender	Interview code	Type of Organization	Dam Developer	Reach-out attempts	Cold call (vs. Immediate introduction)	Prior personal contact	Prior face	Prior telephone	Prior online	Researcher	# of waves	Final interview because of …	Pathway (1st level)	Pathway (2nd level)	Pathway (3rd level)	Pathway (4th level)	Pathway (5th level)	Pathway (6th level)
1	Yes	July	Telephone	Male	TP38	Private sector	No	1	No	No	Yes	No	No	RA	1	Introduction	FP20	N/A	N/A	N/A	N/A	N/A
2	Yes	May	Telephone	Male	TP43	Private sector	Yes	N/A	Yes	No	No	Yes	No	Cold call	0	Cold call	N/A	N/A	N/A	N/A	N/A	N/A
3	Yes	July	Online	Male	OP5	Private sector	No	N/A	No	No	Yes	No	No	RA	1	Introduction	FNI6	N/A	N/A	N/A	N/A	N/A
4	Yes	August	Online	Male	OA2	Academia	N/A	1	No	Yes	Yes	No	No	RA	0	Personal contact	N/A	N/A	N/A	N/A	N/A	N/A
5	Yes	August	Telephone	Male	TP42	Private sector	Yes	1	No	No	Yes	No	No	RB	2	Introduction	FNL10	RB	N/A	N/A	N/A	N/A
6	Yes	June	Telephone	Male	TP45	Private sector	N/A	1	Yes	No	No	Yes	No	Cold call	0	Cold call	N/A	N/A	N/A	N/A	N/A	N/A
7	Yes	July	Telephone	Female	TNL27	NGO (local)	N/A	2	No	No	No	No	Yes	RB	3	Introduction	ONLX1	TAX3	RB	N/A	N/A	N/A
8	Yes	August	Online	Female	OP6	Private sector	Yes	1	Yes	No	No	Yes	No	Cold call	0	Cold call	N/A	N/A	N/A	N/A	N/A	N/A
9	Yes	June	Telephone	Male	TA8	Academia	N/A	1	No	No	No	No	Yes	RB	2	Introduction	ONIX2	TNIX1	N/A	N/A	N/A	N/A
10	Yes	July	Telephone	Female	TNL29	NGO (local)	N/A	N/A	Yes	No	No	Yes	No	Cold call	0	Cold call	N/A	N/A	N/A	N/A	N/A	N/A
11	Yes	July	Telephone	Male	TP34	Private sector	No	1	No	No	Yes	No	No	RA	1	Introduction	FAX1	N/A	N/A	N/A	N/A	N/A
12	Yes	July	Telephone	Male	TP41	Private sector	N/A	1	No	No	Yes	No	No	RA	3	Introduction	FNI5	FNL7	FNI6	N/A	N/A	N/A
13	Yes	May	Telephone	Male	TNI21	NGO (international)	N/A	1	Yes	No	No	Yes	No	Cold call	0	Cold call	N/A	N/A	N/A	N/A	N/A	N/A
14	Yes	July	Telephone	Male	TI16	International donor	N/A	2	No	No	No	Yes	No	RB	3	Introduction	TI15	TAX3	RB	N/A	N/A	N/A
15	Yes	May	Telephone	Female	TNL30	NGO (local)	N/A	1	No	No	No	Yes	No	RB	2	Introduction	TNIX1	RB	N/A	N/A	N/A	N/A
16	Yes	July	Telephone	Male	TNI24	NGO (international)	N/A	1	No	No	No	No	Yes	RA	1	Introduction	OAX6	N/A	N/A	N/A	N/A	N/A
17	Yes	June	Telephone	Male	TP46	Private sector	N/A	1	Yes	No	No	Yes	No	Cold call	0	Cold call	N/A	N/A	N/A	N/A	N/A	N/A
18	Yes	June	Online	Male	OP4	Private sector	No	2	No	No	Yes	No	No	RA	1	Introduction	FAX2	N/A	N/A	N/A	N/A	N/A
19	Yes	June	Telephone	Female	TI15	International donor	N/A	1	No	No	No	Yes	No	RB	2	Introduction	TAX3	RB	N/A	N/A	N/A	N/A
20	Yes	May	Telephone	Female	TI14	International donor	N/A	1	Yes	No	No	Yes	No	Cold call	0	Cold call	N/A	N/A	N/A	N/A	N/A	N/A
21	Yes	May	Online	Female	OP7	Private sector	No	N/A	No	No	Yes	No	No	RA	1	Introduction	FAX2	N/A	N/A	N/A	N/A	N/A
22	Yes	May	Telephone	Male	TP37	Private sector	N/A	1	Yes	No	No	Yes	No	Cold call	0	Cold call	N/A	N/A	N/A	N/A	N/A	N/A
23	Yes	July	Online	Male	ONL1	NGO (local)	N/A	N/A	No	No	Yes	No	No	RB	5	Conference	CON3	TG1	FPX1	CON2	RB	N/A
24	Yes	July	Face	Male	FNL17	NGO (local)	N/A	1	No	No	Yes	No	No	RB	1	Introduction	RB	N/A	N/A	N/A	N/A	N/A
25	Yes	June	Telephone	Male	TP33	Private sector	Yes	1	No	Yes	Yes	No	No	RA	0	Personal contact	N/A	N/A	N/A	N/A	N/A	N/A
26	Yes	April	Telephone	Male	TI10	International donor	N/A	1	No	No	No	No	Yes	RA	1	Introduction	OIX1	N/A	N/A	N/A	N/A	N/A
27	Yes	May	Telephone	Female	TA5	Academia	N/A	N/A	Yes	No	No	Yes	No	Cold call	0	Cold call	N/A	N/A	N/A	N/A	N/A	N/A
28	Yes	April	Telephone	Female	TNI18	NGO (international)	N/A	1	Yes	No	No	Yes	No	Cold call	0	Cold call	N/A	N/A	N/A	N/A	N/A	N/A
29	Yes	July	Face	Male	FP24	Private sector	N/A	2	No	No	Yes	No	No	RA	4	Conference	CON1	FA1	OAX5	FAX4	N/A	N/A
30	Yes	July	Telephone	Male	TG3	Government	N/A	N/A	Yes	No	No	Yes	No	Cold call	0	Cold call	N/A	N/A	N/A	N/A	N/A	N/A
31	Yes	July	Face	Female	FNL7	NGO (local)	N/A	N/A	No	No	Yes	No	No	RA	1	Introduction	FNI6	N/A	N/A	N/A	N/A	N/A
32	Yes	June	Telephone	Male	TP48	Private sector	Yes	1	No	Yes	Yes	No	No	RA	0	Personal contact	N/A	N/A	N/A	N/A	N/A	N/A
33	Yes	July	Face	Female	FP23	Private sector	N/A	N/A	No	No	Yes	No	No	RB	5	Introduction	FP22	TG1	FPX1	CON2	RB	N/A
34	Yes	July	Face	Female	FNI5	NGO (international)	N/A	1	No	No	Yes	No	No	RA	2	Introduction	FNL7	FNI6	N/A	N/A	N/A	N/A
35	Yes	July	Telephone	Female	TI17	International donor	N/A	2	No	No	No	No	Yes	RA	1	Introduction	OIX2	N/A	N/A	N/A	N/A	N/A
36	Yes	April	Telephone	Male	TNI20	NGO (international)	N/A	1	No	No	No	Yes	No	RA	2	Introduction	TI10	OIX1	N/A	N/A	N/A	N/A
37	Yes	April	Telephone	Female	TNI19	NGO (international)	N/A	1	Yes	No	No	Yes	No	Cold call	0	Cold call	N/A	N/A	N/A	N/A	N/A	N/A
38	Yes	July	Telephone	Male	TNI25	NGO (international)	N/A	1	No	No	Yes	No	No	RA	1	Introduction	FAX1	N/A	N/A	N/A	N/A	N/A
39	Yes	May	Telephone	Female	TI13	International donor	N/A	2	Yes	No	No	Yes	No	Cold call	0	Cold call	N/A	N/A	N/A	N/A	N/A	N/A
40	Yes	July	Face	Male	FNI25	NGO (international)	N/A	2	Yes	No	No	Yes	No	Cold call	0	Cold call	N/A	N/A	N/A	N/A	N/A	N/A
41	Yes	July	Face	Female	FNL11	NGO (local)	N/A	1	Yes	No	No	Yes	No	Cold call	0	Cold call	N/A	N/A	N/A	N/A	N/A	N/A
42	Yes	July	Face	Male	FNL18	NGO (local)	N/A	1	No	No	No	No	Yes	RB	3	Introduction	ONLX1	TAX3	RB	N/A	N/A	N/A
43	Yes	May	Telephone	Male	TNI22	NGO (international)	N/A	1	Yes	No	No	Yes	No	Cold call	0	Cold call	N/A	N/A	N/A	N/A	N/A	N/A
44	Yes	July	Face	Male	FNI6	NGO (international)	No	N/A	No	Yes	Yes	No	No	RA	0	Personal contact	N/A	N/A	N/A	N/A	N/A	N/A
45	Yes	July	Face	Male	FNL12	NGO (local)	N/A	N/A	No	No	Yes	No	No	RB	6	Introduction	FNLX2	CON3	TG1	FPX1	CON2	RB
46	Yes	June	Online	Male	OG3	Government	N/A	1	Yes	No	No	Yes	No	Cold call	0	Cold call	N/A	N/A	N/A	N/A	N/A	N/A
47	Yes	April	Telephone	Female	TI12	International donor	N/A	1	No	No	No	Yes	No	RA	2	Introduction	TI10	OIX1	N/A	N/A	N/A	N/A
48	Yes	July	Face	Male	FP21	Private sector	N/A	1	No	No	Yes	No	No	RA	4	Conference	CON1	FA1	OAX5	FAX4	N/A	N/A
49	Yes	August	Telephone	Male	TG4	Government	N/A	1	No	No	Yes	No	No	RA	4	Conference	CON1	FA1	OAX5	FAX4	N/A	N/A
50	Yes	May	Telephone	Female	TA7	Academia	N/A	1	Yes	No	No	Yes	No	Cold call	0	Cold call	N/A	N/A	N/A	N/A	N/A	N/A
51	Yes	June	Telephone	Male	TNI23	NGO (international)	N/A	1	Yes	No	No	Yes	No	Cold call	0	Cold call	N/A	N/A	N/A	N/A	N/A	N/A
52	Yes	July	Telephone	Male	TG1	Government	No	N/A	No	No	Yes	No	No	RB	3	Introduction	FPX1	CON2	RB	N/A	N/A	N/A
53	Yes	July	Face	Male	FNL14	NGO (local)	No	1	No	No	Yes	No	No	RB	1	Introduction	RB	N/A	N/A	N/A	N/A	N/A
54	Yes	July	Telephone	Male	TG2	Government	N/A	N/A	Yes	No	No	Yes	No	Cold call	0	Cold call	N/A	N/A	N/A	N/A	N/A	N/A
55	Yes	July	Telephone	Male	TP35	Private sector	No	1	No	No	Yes	No	No	RB	5	Conference	CON3	TG1	FPX1	CON2	RB	N/A
56	Yes	May	Telephone	Male	TA6	Academia	N/A	1	Yes	No	No	Yes	No	Cold call	0	Cold call	N/A	N/A	N/A	N/A	N/A	N/A
57	Yes	May	Telephone	Male	TP32	Private sector	N/A	N/A	Yes	No	No	Yes	No	Cold call	0	Cold call	N/A	N/A	N/A	N/A	N/A	N/A
58	Yes	July	Face	Male	FP19	Private sector	Yes	N/A	No	Yes	Yes	No	No	RA	0	Personal contact	N/A	N/A	N/A	N/A	N/A	N/A
59	Yes	April	Telephone	Male	TI11	International donor	N/A	N/A	No	No	No	Yes	No	RA	3	Introduction	TI12	TI10	OIX1	N/A	N/A	N/A
60	Yes	July	Telephone	Male	TNL31	NGO (local)	N/A	2	No	No	Yes	No	No	RB	2	Conference	CON2	RB	N/A	N/A	N/A	N/A
61	Yes	July	Face	Male	FP22	Private sector	N/A	2	No	No	No	Yes	No	RB	4	Introduction	TG1	FPX1	CON2	RB	N/A	N/A
62	Yes	July	Face	Male	FNI3	NGO (international)	N/A	N/A	No	No	Yes	No	No	RA	1	Introduction	FNI6	N/A	N/A	N/A	N/A	N/A
63	Yes	July	Face	Male	FP20	Private sector	Yes	N/A	No	Yes	Yes	No	No	RA	0	Personal contact	N/A	N/A	N/A	N/A	N/A	N/A
64	Yes	July	Face	Male	FNL9	NGO (local)	N/A	1	No	No	Yes	No	No	RA	1	Introduction	FNI6	N/A	N/A	N/A	N/A	N/A
65	Yes	July	Face	Male	FNL13	NGO (local)	N/A	N/A	Yes	No	No	Yes	No	Cold call	0	Cold call	N/A	N/A	N/A	N/A	N/A	N/A
66	Yes	June	Telephone	Male	TP47	Private sector	N/A	1	No	No	Yes	No	No	RA	1	Introduction	FAX2	N/A	N/A	N/A	N/A	N/A
67	Yes	June	Telephone	Male	TP44	Private sector	N/A	1	Yes	No	No	Yes	No	Cold call	0	Cold call	N/A	N/A	N/A	N/A	N/A	N/A
68	Yes	July	Telephone	Male	TNL28	NGO (local)	N/A	1	No	No	No	No	Yes	RB	3	Introduction	ONLX1	TAX3	RB	N/A	N/A	N/A
69	Yes	July	Face	Female	FA1	Academia	N/A	1	No	No	No	No	Yes	RA	2	Introduction	OAX5	FAX4	N/A	N/A	N/A	N/A
70	Yes	July	Face	Male	FNL8	NGO (local)	N/A	1	Yes	No	No	Yes	No	Cold call	0	Cold call	N/A	N/A	N/A	N/A	N/A	N/A
71	Yes	July	Face	Male	FNI4	NGO (international)	N/A	2	Yes	No	No	Yes	No	Cold call	0	Cold call	N/A	N/A	N/A	N/A	N/A	N/A
72	Yes	July	Telephone	Male	TP36	Private sector	Yes	1	No	Yes	Yes	No	No	RA	0	Personal contact	N/A	N/A	N/A	N/A	N/A	N/A
73	Yes	April	Telephone	Female	TI9	International donor	N/A	N/A	No	No	No	Yes	No	RA	2	Introduction	TI10	OIX1	N/A	N/A	N/A	N/A
74	Yes	July	Face	Female	FNL10	NGO (local)	N/A	1	No	No	Yes	No	No	RB	1	Introduction	RB	N/A	N/A	N/A	N/A	N/A
75	Yes	July	Face	Female	FNL26	NGO (local)	N/A	N/A	Yes	No	No	Yes	No	Cold call	0	Cold call	N/A	N/A	N/A	N/A	N/A	N/A
76	Yes	July	Face	Male	FNL15	NGO (local)	N/A	N/A	No	No	Yes	No	No	RB	2	Introduction	FNL17	RB	N/A	N/A	N/A	N/A
77	Yes	July	Telephone	Male	TP39	Private sector	Yes	1	No	No	Yes	No	No	RB	2	Introduction	FNL10	RB	N/A	N/A	N/A	N/A
78	Yes	July	Face	Male	FNL16	NGO (local)	N/A	1	No	No	Yes	No	No	RB	5	Conference	CON3	TG1	FPX1	CON2	RB	N/A
79	Yes	April	Telephone	Male	TNL26	NGO (local)	N/A	1	Yes	No	No	Yes	No	Cold call	0	Cold call	N/A	N/A	N/A	N/A	N/A	N/A
80	Yes	July	Face	Female	FA2	Academia	N/A	1	No	No	Yes	No	No	RA	2	Introduction	FNI3	FNI6	N/A	N/A	N/A	N/A
81	Yes	July	Telephone	Female	TP40	Private sector	No	1	No	No	Yes	No	No	RA	2	Introduction	FNI6	FNI3	N/A	N/A	N/A	N/A
82	Refused	N/A	N/A	N/A	N/A	International donor	No	1	Yes	N/A	N/A	N/A	N/A	N/A	N/A	N/A	N/A	N/A	N/A	N/A	N/A	N/A
83	Refused	N/A	N/A	N/A	N/A	Private sector	No	1	Yes	N/A	N/A	N/A	N/A	N/A	N/A	N/A	N/A	N/A	N/A	N/A	N/A	N/A
84	Refused	N/A	N/A	N/A	N/A	Private sector	No	1	N/A	N/A	N/A	N/A	N/A	N/A	N/A	N/A	N/A	N/A	N/A	N/A	N/A	N/A
85	Refused	N/A	N/A	N/A	N/A	NGO (international)	No	2	Yes	N/A	N/A	N/A	N/A	N/A	N/A	N/A	N/A	N/A	N/A	N/A	N/A	N/A
86	Refused	N/A	N/A	N/A	N/A	NGO (international)	No	1	No	N/A	N/A	N/A	N/A	N/A	N/A	N/A	N/A	N/A	N/A	N/A	N/A	N/A
87	Refused	N/A	N/A	N/A	N/A	Private sector	No	1	No	N/A	N/A	N/A	N/A	N/A	N/A	N/A	N/A	N/A	N/A	N/A	N/A	N/A
88	Refused	N/A	N/A	N/A	N/A	NGO (international)	No	2	No	N/A	N/A	N/A	N/A	N/A	N/A	N/A	N/A	N/A	N/A	N/A	N/A	N/A
89	Refused	N/A	N/A	N/A	N/A	Private sector	No	1	No	N/A	N/A	N/A	N/A	N/A	N/A	N/A	N/A	N/A	N/A	N/A	N/A	N/A
90	No	N/A	N/A	N/A	N/A	NGO (international)	No	1	Yes	N/A	N/A	N/A	N/A	N/A	N/A	N/A	N/A	N/A	N/A	N/A	N/A	N/A
91	No	N/A	N/A	N/A	N/A	Government	No	1	Yes	N/A	N/A	N/A	N/A	N/A	N/A	N/A	N/A	N/A	N/A	N/A	N/A	N/A
92	No	N/A	N/A	N/A	N/A	Other	No	1	Yes	N/A	N/A	N/A	N/A	N/A	N/A	N/A	N/A	N/A	N/A	N/A	N/A	N/A
93	No	N/A	N/A	N/A	N/A	International donor	No	1	Yes	N/A	N/A	N/A	N/A	N/A	N/A	N/A	N/A	N/A	N/A	N/A	N/A	N/A
94	No	N/A	N/A	N/A	N/A	Government	No	1	Yes	N/A	N/A	N/A	N/A	N/A	N/A	N/A	N/A	N/A	N/A	N/A	N/A	N/A
95	No	N/A	N/A	N/A	N/A	Government	No	1	Yes	N/A	N/A	N/A	N/A	N/A	N/A	N/A	N/A	N/A	N/A	N/A	N/A	N/A
96	No	N/A	N/A	N/A	N/A	Government	No	1	Yes	N/A	N/A	N/A	N/A	N/A	N/A	N/A	N/A	N/A	N/A	N/A	N/A	N/A
97	No	N/A	N/A	N/A	N/A	NGO (international)	No	1	Yes	N/A	N/A	N/A	N/A	N/A	N/A	N/A	N/A	N/A	N/A	N/A	N/A	N/A
98	No	N/A	N/A	N/A	N/A	Government	No	1	Yes	N/A	N/A	N/A	N/A	N/A	N/A	N/A	N/A	N/A	N/A	N/A	N/A	N/A
99	No	N/A	N/A	N/A	N/A	Government	No	1	Yes	N/A	N/A	N/A	N/A	N/A	N/A	N/A	N/A	N/A	N/A	N/A	N/A	N/A
100	No	N/A	N/A	N/A	N/A	Government	No	1	Yes	N/A	N/A	N/A	N/A	N/A	N/A	N/A	N/A	N/A	N/A	N/A	N/A	N/A
101	No	N/A	N/A	N/A	N/A	Other	No	1	Yes	N/A	N/A	N/A	N/A	N/A	N/A	N/A	N/A	N/A	N/A	N/A	N/A	N/A
102	No	N/A	N/A	N/A	N/A	Private sector	No	1	Yes	N/A	N/A	N/A	N/A	N/A	N/A	N/A	N/A	N/A	N/A	N/A	N/A	N/A
103	No	N/A	N/A	N/A	N/A	Government	No	1	Yes	N/A	N/A	N/A	N/A	N/A	N/A	N/A	N/A	N/A	N/A	N/A	N/A	N/A
104	No	N/A	N/A	N/A	N/A	International donor	No	1	Yes	N/A	N/A	N/A	N/A	N/A	N/A	N/A	N/A	N/A	N/A	N/A	N/A	N/A
105	No	N/A	N/A	N/A	N/A	Government	No	1	Yes	N/A	N/A	N/A	N/A	N/A	N/A	N/A	N/A	N/A	N/A	N/A	N/A	N/A
106	No	N/A	N/A	N/A	N/A	International donor	No	2	Yes	N/A	N/A	N/A	N/A	N/A	N/A	N/A	N/A	N/A	N/A	N/A	N/A	N/A
107	No	N/A	N/A	N/A	N/A	International donor	No	3	No	N/A	N/A	N/A	N/A	N/A	N/A	N/A	N/A	N/A	N/A	N/A	N/A	N/A
108	No	N/A	N/A	N/A	N/A	Government	No	1	Yes	N/A	N/A	N/A	N/A	N/A	N/A	N/A	N/A	N/A	N/A	N/A	N/A	N/A
109	No	N/A	N/A	N/A	N/A	Private sector	No	1	N/A	N/A	N/A	N/A	N/A	N/A	N/A	N/A	N/A	N/A	N/A	N/A	N/A	N/A
110	No	N/A	N/A	N/A	N/A	NGO (local)	No	N/A	N/A	N/A	N/A	N/A	N/A	N/A	N/A	N/A	N/A	N/A	N/A	N/A	N/A	N/A
111	No	N/A	N/A	N/A	N/A	NGO (local)	No	1	Yes	N/A	N/A	N/A	N/A	N/A	N/A	N/A	N/A	N/A	N/A	N/A	N/A	N/A
112	No	N/A	N/A	N/A	N/A	NGO (local)	No	2	No	N/A	N/A	N/A	N/A	N/A	N/A	N/A	N/A	N/A	N/A	N/A	N/A	N/A
113	No	N/A	N/A	N/A	N/A	NGO (international)	No	1	Yes	N/A	N/A	N/A	N/A	N/A	N/A	N/A	N/A	N/A	N/A	N/A	N/A	N/A
114	No	N/A	N/A	N/A	N/A	NGO (local)	No	2	Yes	N/A	N/A	N/A	N/A	N/A	N/A	N/A	N/A	N/A	N/A	N/A	N/A	N/A
115	No	N/A	N/A	N/A	N/A	NGO (local)	No	2	Yes	N/A	N/A	N/A	N/A	N/A	N/A	N/A	N/A	N/A	N/A	N/A	N/A	N/A
116	No	N/A	N/A	N/A	N/A	NGO (local)	No	1	Yes	N/A	N/A	N/A	N/A	N/A	N/A	N/A	N/A	N/A	N/A	N/A	N/A	N/A
117	No	N/A	N/A	N/A	N/A	Academia	No	1	N/A	N/A	N/A	N/A	N/A	N/A	N/A	N/A	N/A	N/A	N/A	N/A	N/A	N/A
118	No	N/A	N/A	N/A	N/A	NGO (local)	No	2	No	N/A	N/A	N/A	N/A	N/A	N/A	N/A	N/A	N/A	N/A	N/A	N/A	N/A
119	No	N/A	N/A	N/A	N/A	Private sector	Yes	1	Yes	N/A	N/A	N/A	N/A	N/A	N/A	N/A	N/A	N/A	N/A	N/A	N/A	N/A
120	No	N/A	N/A	N/A	N/A	Academia	No	N/A	Yes	N/A	N/A	N/A	N/A	N/A	N/A	N/A	N/A	N/A	N/A	N/A	N/A	N/A
121	No	N/A	N/A	N/A	N/A	Private sector	Yes	1	Yes	N/A	N/A	N/A	N/A	N/A	N/A	N/A	N/A	N/A	N/A	N/A	N/A	N/A
122	No	N/A	N/A	N/A	N/A	Private sector	Yes	1	Yes	N/A	N/A	N/A	N/A	N/A	N/A	N/A	N/A	N/A	N/A	N/A	N/A	N/A
123	No	N/A	N/A	N/A	N/A	Private sector	Yes	1	Yes	N/A	N/A	N/A	N/A	N/A	N/A	N/A	N/A	N/A	N/A	N/A	N/A	N/A
124	No	N/A	N/A	N/A	N/A	NGO (international)	No	1	Yes	N/A	N/A	N/A	N/A	N/A	N/A	N/A	N/A	N/A	N/A	N/A	N/A	N/A
125	No	N/A	N/A	N/A	N/A	NGO (international)	No	1	Yes	N/A	N/A	N/A	N/A	N/A	N/A	N/A	N/A	N/A	N/A	N/A	N/A	N/A
126	No	N/A	N/A	N/A	N/A	Private sector	No	1	Yes	N/A	N/A	N/A	N/A	N/A	N/A	N/A	N/A	N/A	N/A	N/A	N/A	N/A
127	No	N/A	N/A	N/A	N/A	Private sector	Yes	1	Yes	N/A	N/A	N/A	N/A	N/A	N/A	N/A	N/A	N/A	N/A	N/A	N/A	N/A
128	No	N/A	N/A	N/A	N/A	International donor	No	1	Yes	N/A	N/A	N/A	N/A	N/A	N/A	N/A	N/A	N/A	N/A	N/A	N/A	N/A
129	No	N/A	N/A	N/A	N/A	Private sector	Yes	1	Yes	N/A	N/A	N/A	N/A	N/A	N/A	N/A	N/A	N/A	N/A	N/A	N/A	N/A
130	No	N/A	N/A	N/A	N/A	International donor	No	2	Yes	N/A	N/A	N/A	N/A	N/A	N/A	N/A	N/A	N/A	N/A	N/A	N/A	N/A
131	No	N/A	N/A	N/A	N/A	International donor	No	1	Yes	N/A	N/A	N/A	N/A	N/A	N/A	N/A	N/A	N/A	N/A	N/A	N/A	N/A
132	No	N/A	N/A	N/A	N/A	Government	No	1	No	N/A	N/A	N/A	N/A	N/A	N/A	N/A	N/A	N/A	N/A	N/A	N/A	N/A
133	No	N/A	N/A	N/A	N/A	NGO (local)	No	2	No	N/A	N/A	N/A	N/A	N/A	N/A	N/A	N/A	N/A	N/A	N/A	N/A	N/A
134	No	N/A	N/A	N/A	N/A	Government	No	1	Yes	N/A	N/A	N/A	N/A	N/A	N/A	N/A	N/A	N/A	N/A	N/A	N/A	N/A
135	No	N/A	N/A	N/A	N/A	Private sector	No	1	Yes	N/A	N/A	N/A	N/A	N/A	N/A	N/A	N/A	N/A	N/A	N/A	N/A	N/A
136	No	N/A	N/A	N/A	N/A	Private sector	No	1	Yes	N/A	N/A	N/A	N/A	N/A	N/A	N/A	N/A	N/A	N/A	N/A	N/A	N/A
137	No	N/A	N/A	N/A	N/A	Private sector	No	1	Yes	N/A	N/A	N/A	N/A	N/A	N/A	N/A	N/A	N/A	N/A	N/A	N/A	N/A
138	No	N/A	N/A	N/A	N/A	Government	No	1	Yes	N/A	N/A	N/A	N/A	N/A	N/A	N/A	N/A	N/A	N/A	N/A	N/A	N/A
139	No	N/A	N/A	N/A	N/A	Private sector	No	1	Yes	N/A	N/A	N/A	N/A	N/A	N/A	N/A	N/A	N/A	N/A	N/A	N/A	N/A
140	No	N/A	N/A	N/A	N/A	NGO (international)	No	N/A	N/A	N/A	N/A	N/A	N/A	N/A	N/A	N/A	N/A	N/A	N/A	N/A	N/A	N/A
141	No	N/A	N/A	N/A	N/A	Private sector	Yes	1	Yes	N/A	N/A	N/A	N/A	N/A	N/A	N/A	N/A	N/A	N/A	N/A	N/A	N/A
142	No	N/A	N/A	N/A	N/A	NGO (international)	No	1	Yes	N/A	N/A	N/A	N/A	N/A	N/A	N/A	N/A	N/A	N/A	N/A	N/A	N/A
143	No	N/A	N/A	N/A	N/A	NGO (international)	No	1	Yes	N/A	N/A	N/A	N/A	N/A	N/A	N/A	N/A	N/A	N/A	N/A	N/A	N/A
144	No	N/A	N/A	N/A	N/A	Private sector	Yes	1	Yes	N/A	N/A	N/A	N/A	N/A	N/A	N/A	N/A	N/A	N/A	N/A	N/A	N/A
145	No	N/A	N/A	N/A	N/A	Government	No	2	No	N/A	N/A	N/A	N/A	N/A	N/A	N/A	N/A	N/A	N/A	N/A	N/A	N/A
146	No	N/A	N/A	N/A	N/A	Private sector	Yes	1	Yes	N/A	N/A	N/A	N/A	N/A	N/A	N/A	N/A	N/A	N/A	N/A	N/A	N/A
147	No	N/A	N/A	N/A	N/A	Private sector	Yes	1	Yes	N/A	N/A	N/A	N/A	N/A	N/A	N/A	N/A	N/A	N/A	N/A	N/A	N/A
148	No	N/A	N/A	N/A	N/A	Private sector	Yes	1	Yes	N/A	N/A	N/A	N/A	N/A	N/A	N/A	N/A	N/A	N/A	N/A	N/A	N/A
149	No	N/A	N/A	N/A	N/A	Private sector	Yes	1	Yes	N/A	N/A	N/A	N/A	N/A	N/A	N/A	N/A	N/A	N/A	N/A	N/A	N/A
150	No	N/A	N/A	N/A	N/A	Private sector	No	1	Yes	N/A	N/A	N/A	N/A	N/A	N/A	N/A	N/A	N/A	N/A	N/A	N/A	N/A
151	No	N/A	N/A	N/A	N/A	Private sector	No	1	Yes	N/A	N/A	N/A	N/A	N/A	N/A	N/A	N/A	N/A	N/A	N/A	N/A	N/A
152	No	N/A	N/A	N/A	N/A	NGO (local)	No	3	No	N/A	N/A	N/A	N/A	N/A	N/A	N/A	N/A	N/A	N/A	N/A	N/A	N/A
153	No	N/A	N/A	N/A	N/A	NGO (local)	No	1	Yes	N/A	N/A	N/A	N/A	N/A	N/A	N/A	N/A	N/A	N/A	N/A	N/A	N/A
154	No	N/A	N/A	N/A	N/A	Private sector	Yes	1	No	N/A	N/A	N/A	N/A	N/A	N/A	N/A	N/A	N/A	N/A	N/A	N/A	N/A
155	No	N/A	N/A	N/A	N/A	NGO (international)	No	1	Yes	N/A	N/A	N/A	N/A	N/A	N/A	N/A	N/A	N/A	N/A	N/A	N/A	N/A
156	No	N/A	N/A	N/A	N/A	Private sector	No	1	Yes	N/A	N/A	N/A	N/A	N/A	N/A	N/A	N/A	N/A	N/A	N/A	N/A	N/A
157	No	N/A	N/A	N/A	N/A	Academia	No	2	No	N/A	N/A	N/A	N/A	N/A	N/A	N/A	N/A	N/A	N/A	N/A	N/A	N/A
158	No	N/A	N/A	N/A	N/A	International donor	No	1	Yes	N/A	N/A	N/A	N/A	N/A	N/A	N/A	N/A	N/A	N/A	N/A	N/A	N/A
159	No	N/A	N/A	N/A	N/A	Government	No	1	Yes	N/A	N/A	N/A	N/A	N/A	N/A	N/A	N/A	N/A	N/A	N/A	N/A	N/A
160	No	N/A	N/A	N/A	N/A	NGO (international)	No	1	Yes	N/A	N/A	N/A	N/A	N/A	N/A	N/A	N/A	N/A	N/A	N/A	N/A	N/A
161	No	N/A	N/A	N/A	N/A	NGO (international)	No	1	Yes	N/A	N/A	N/A	N/A	N/A	N/A	N/A	N/A	N/A	N/A	N/A	N/A	N/A
162	No	N/A	N/A	N/A	N/A	NGO (local)	No	3	No	N/A	N/A	N/A	N/A	N/A	N/A	N/A	N/A	N/A	N/A	N/A	N/A	N/A
163	No	N/A	N/A	N/A	N/A	NGO (local)	No	1	No	N/A	N/A	N/A	N/A	N/A	N/A	N/A	N/A	N/A	N/A	N/A	N/A	N/A
164	No	N/A	N/A	N/A	N/A	NGO (local)	No	2	No	N/A	N/A	N/A	N/A	N/A	N/A	N/A	N/A	N/A	N/A	N/A	N/A	N/A
165	No	N/A	N/A	N/A	N/A	NGO (local)	No	N/A	No	N/A	N/A	N/A	N/A	N/A	N/A	N/A	N/A	N/A	N/A	N/A	N/A	N/A
166	No	N/A	N/A	N/A	N/A	NGO (local)	No	1	No	N/A	N/A	N/A	N/A	N/A	N/A	N/A	N/A	N/A	N/A	N/A	N/A	N/A
167	No	N/A	N/A	N/A	N/A	International donor	No	1	N/A	N/A	N/A	N/A	N/A	N/A	N/A	N/A	N/A	N/A	N/A	N/A	N/A	N/A
168	No	N/A	N/A	N/A	N/A	NGO (local)	No	1	No	N/A	N/A	N/A	N/A	N/A	N/A	N/A	N/A	N/A	N/A	N/A	N/A	N/A
169	No	N/A	N/A	N/A	N/A	Other	No	2	Yes	N/A	N/A	N/A	N/A	N/A	N/A	N/A	N/A	N/A	N/A	N/A	N/A	N/A
170	No	N/A	N/A	N/A	N/A	Government	No	2	No	N/A	N/A	N/A	N/A	N/A	N/A	N/A	N/A	N/A	N/A	N/A	N/A	N/A
171	No	N/A	N/A	N/A	N/A	NGO (local)	No	1	N/A	N/A	N/A	N/A	N/A	N/A	N/A	N/A	N/A	N/A	N/A	N/A	N/A	N/A
172	No	N/A	N/A	N/A	N/A	NGO (local)	No	1	N/A	N/A	N/A	N/A	N/A	N/A	N/A	N/A	N/A	N/A	N/A	N/A	N/A	N/A
173	No	N/A	N/A	N/A	N/A	Private sector	No	N/A	N/A	N/A	N/A	N/A	N/A	N/A	N/A	N/A	N/A	N/A	N/A	N/A	N/A	N/A
174	No	N/A	N/A	N/A	N/A	Private sector	No	1	Yes	N/A	N/A	N/A	N/A	N/A	N/A	N/A	N/A	N/A	N/A	N/A	N/A	N/A
175	No	N/A	N/A	N/A	N/A	Private sector	Yes	N/A	N/A	N/A	N/A	N/A	N/A	N/A	N/A	N/A	N/A	N/A	N/A	N/A	N/A	N/A
176	No	N/A	N/A	N/A	N/A	NGO (local)	No	3	No	N/A	N/A	N/A	N/A	N/A	N/A	N/A	N/A	N/A	N/A	N/A	N/A	N/A
177	No	N/A	N/A	N/A	N/A	NGO (local)	No	1	Yes	N/A	N/A	N/A	N/A	N/A	N/A	N/A	N/A	N/A	N/A	N/A	N/A	N/A
178	No	N/A	N/A	N/A	N/A	NGO (local)	No	2	No	N/A	N/A	N/A	N/A	N/A	N/A	N/A	N/A	N/A	N/A	N/A	N/A	N/A
179	No	N/A	N/A	N/A	N/A	Government	No	1	Yes	N/A	N/A	N/A	N/A	N/A	N/A	N/A	N/A	N/A	N/A	N/A	N/A	N/A
180	No	N/A	N/A	N/A	N/A	Government	No	1	Yes	N/A	N/A	N/A	N/A	N/A	N/A	N/A	N/A	N/A	N/A	N/A	N/A	N/A
181	No	N/A	N/A	N/A	N/A	Private sector	Yes	1	No	N/A	N/A	N/A	N/A	N/A	N/A	N/A	N/A	N/A	N/A	N/A	N/A	N/A
182	No	N/A	N/A	N/A	N/A	NGO (local)	No	1	Yes	N/A	N/A	N/A	N/A	N/A	N/A	N/A	N/A	N/A	N/A	N/A	N/A	N/A
183	No	N/A	N/A	N/A	N/A	NGO (local)	No	1	No	N/A	N/A	N/A	N/A	N/A	N/A	N/A	N/A	N/A	N/A	N/A	N/A	N/A
184	No	N/A	N/A	N/A	N/A	Government	No	1	Yes	N/A	N/A	N/A	N/A	N/A	N/A	N/A	N/A	N/A	N/A	N/A	N/A	N/A
185	No	N/A	N/A	N/A	N/A	NGO (international)	No	1	Yes	N/A	N/A	N/A	N/A	N/A	N/A	N/A	N/A	N/A	N/A	N/A	N/A	N/A
186	No	N/A	N/A	N/A	N/A	Academia	No	2	No	N/A	N/A	N/A	N/A	N/A	N/A	N/A	N/A	N/A	N/A	N/A	N/A	N/A
187	No	N/A	N/A	N/A	N/A	Academia	No	3	Yes	N/A	N/A	N/A	N/A	N/A	N/A	N/A	N/A	N/A	N/A	N/A	N/A	N/A
188	No	N/A	N/A	N/A	N/A	NGO (international)	No	2	No	N/A	N/A	N/A	N/A	N/A	N/A	N/A	N/A	N/A	N/A	N/A	N/A	N/A
189	No	N/A	N/A	N/A	N/A	Government	No	1	Yes	N/A	N/A	N/A	N/A	N/A	N/A	N/A	N/A	N/A	N/A	N/A	N/A	N/A
190	No	N/A	N/A	N/A	N/A	Academia	No	1	Yes	N/A	N/A	N/A	N/A	N/A	N/A	N/A	N/A	N/A	N/A	N/A	N/A	N/A
191	No	N/A	N/A	N/A	N/A	NGO (local)	No	3	No	N/A	N/A	N/A	N/A	N/A	N/A	N/A	N/A	N/A	N/A	N/A	N/A	N/A
192	No	N/A	N/A	N/A	N/A	Private sector	Yes	1	Yes	N/A	N/A	N/A	N/A	N/A	N/A	N/A	N/A	N/A	N/A	N/A	N/A	N/A
193	No	N/A	N/A	N/A	N/A	International donor	No	1	Yes	N/A	N/A	N/A	N/A	N/A	N/A	N/A	N/A	N/A	N/A	N/A	N/A	N/A
194	No	N/A	N/A	N/A	N/A	Government	No	1	Yes	N/A	N/A	N/A	N/A	N/A	N/A	N/A	N/A	N/A	N/A	N/A	N/A	N/A
195	No	N/A	N/A	N/A	N/A	Government	No	1	Yes	N/A	N/A	N/A	N/A	N/A	N/A	N/A	N/A	N/A	N/A	N/A	N/A	N/A
196	No	N/A	N/A	N/A	N/A	NGO (international)	No	1	Yes	N/A	N/A	N/A	N/A	N/A	N/A	N/A	N/A	N/A	N/A	N/A	N/A	N/A
197	No	N/A	N/A	N/A	N/A	Private sector	No	1	No	N/A	N/A	N/A	N/A	N/A	N/A	N/A	N/A	N/A	N/A	N/A	N/A	N/A
198	No	N/A	N/A	N/A	N/A	Government	No	1	Yes	N/A	N/A	N/A	N/A	N/A	N/A	N/A	N/A	N/A	N/A	N/A	N/A	N/A
199	No	N/A	N/A	N/A	N/A	International donor	No	1	Yes	N/A	N/A	N/A	N/A	N/A	N/A	N/A	N/A	N/A	N/A	N/A	N/A	N/A
200	No	N/A	N/A	N/A	N/A	Academia	No	1	Yes	N/A	N/A	N/A	N/A	N/A	N/A	N/A	N/A	N/A	N/A	N/A	N/A	N/A
201	No	N/A	N/A	N/A	N/A	International donor	No	N/A	Yes	N/A	N/A	N/A	N/A	N/A	N/A	N/A	N/A	N/A	N/A	N/A	N/A	N/A
202	No	N/A	N/A	N/A	N/A	NGO (local)	No	N/A	N/A	N/A	N/A	N/A	N/A	N/A	N/A	N/A	N/A	N/A	N/A	N/A	N/A	N/A
203	No	N/A	N/A	N/A	N/A	International donor	No	3	Yes	N/A	N/A	N/A	N/A	N/A	N/A	N/A	N/A	N/A	N/A	N/A	N/A	N/A
204	No	N/A	N/A	N/A	N/A	Academia	No	1	No	N/A	N/A	N/A	N/A	N/A	N/A	N/A	N/A	N/A	N/A	N/A	N/A	N/A
205	No	N/A	N/A	N/A	N/A	Private sector	Yes	1	No	N/A	N/A	N/A	N/A	N/A	N/A	N/A	N/A	N/A	N/A	N/A	N/A	N/A
206	No	N/A	N/A	N/A	N/A	International donor	No	1	Yes	N/A	N/A	N/A	N/A	N/A	N/A	N/A	N/A	N/A	N/A	N/A	N/A	N/A
207	No	N/A	N/A	N/A	N/A	Private sector	Yes	1	N/A	N/A	N/A	N/A	N/A	N/A	N/A	N/A	N/A	N/A	N/A	N/A	N/A	N/A
208	No	N/A	N/A	N/A	N/A	Private sector	No	N/A	No	N/A	N/A	N/A	N/A	N/A	N/A	N/A	N/A	N/A	N/A	N/A	N/A	N/A
209	No	N/A	N/A	N/A	N/A	NGO (international)	No	2	No	N/A	N/A	N/A	N/A	N/A	N/A	N/A	N/A	N/A	N/A	N/A	N/A	N/A
210	No	N/A	N/A	N/A	N/A	NGO (local)	No	N/A	No	N/A	N/A	N/A	N/A	N/A	N/A	N/A	N/A	N/A	N/A	N/A	N/A	N/A
211	No	N/A	N/A	N/A	N/A	Private sector	Yes	1	Yes	N/A	N/A	N/A	N/A	N/A	N/A	N/A	N/A	N/A	N/A	N/A	N/A	N/A

## Sheet: Analysis
General Data
Response Rate	Count	%
Yes	81	0.383886
No	122	0.578199
Refused	8	0.0379147
Total	211	1
Type of interview	Count	%
Telephone	48	0.592593
Face	26	0.320988
Online	7	0.0864198
Total	81	1	OK
Gender	Count	%
Male	57	0.703704
Female	24	0.296296
Total	81	1	OK
Interviews per type and month
Type	April	%	May	%	June	%	July	%	August	%	Total
NGO (local)	1	0.0123457	1	0.0123457	0	0	18	0.222222	0	0	20
NGO (international)	3	0.037037	2	0.0246914	1	0.0123457	7	0.0864198	0	0	13
International donor	4	0.0493827	2	0.0246914	1	0.0123457	2	0.0246914	0	0	9
Academia	0	0	3	0.037037	1	0.0123457	2	0.0246914	1	0.0123457	7
Private sector	0	0	4	0.0493827	7	0.0864198	14	0.17284	2	0.0246914	27
Government	0	0	0	0	1	0.0123457	3	0.037037	1	0.0123457	5
Total	8	0.0987654	12	0.148148	11	0.135802	46	0.567901	4	0.0493827	81	OK
Success Rates - cold call vs introduction
Type	Yes	%	No	%	Refused		Total
Cold call	28	0.247788	82	0.725664	3	0.0265487	113
Introduction	53	0.616279	29	0.337209	4	0.0465116	86
N/A	0	0	11	0.916667	1	0.0833333	12
	81	OK					211	OK
Figures
Figure 1
Interview code	Researcher	# of waves	Final interview because of …	Pathway (1st level)	Pathway (2nd level)	Pathway (3rd level)	Pathway (4th level)	Pathway (5th level)	Pathway (6th level)
TP38	RA	1	Introduction	FP20	N/A	N/A	N/A	N/A	N/A
OP5	RA	1	Introduction	FNI6	N/A	N/A	N/A	N/A	N/A
OA2	RA	0	Personal contact	N/A	N/A	N/A	N/A	N/A	N/A
TP42	RB	2	Introduction	FNL10	RB	N/A	N/A	N/A	N/A
TNL27	RB	3	Introduction	ONLX1	TAX3	RB	N/A	N/A	N/A
TA8	RB	2	Introduction	ONIX2	TNIX1	N/A	N/A	N/A	N/A
TP34	RA	1	Introduction	FAX1	N/A	N/A	N/A	N/A	N/A
TP41	RA	3	Introduction	FNI5	FNL7	FNI6	N/A	N/A	N/A
TI16	RB	3	Introduction	TI15	TAX3	RB	N/A	N/A	N/A
TNL30	RB	2	Introduction	TNIX1	RB	N/A	N/A	N/A	N/A
TNI24	RA	1	Introduction	OAX6	N/A	N/A	N/A	N/A	N/A
OP4	RA	1	Introduction	FAX2	N/A	N/A	N/A	N/A	N/A
TI15	RB	2	Introduction	TAX3	RB	N/A	N/A	N/A	N/A
OP7	RA	1	Introduction	FAX2	N/A	N/A	N/A	N/A	N/A
ONL1	RB	5	Conference	CON3	TG1	FPX1	CON2	RB	N/A
FNL17	RB	1	Introduction	RB	N/A	N/A	N/A	N/A	N/A
TP33	RA	0	Personal contact	N/A	N/A	N/A	N/A	N/A	N/A
TI10	RA	1	Introduction	OIX1	N/A	N/A	N/A	N/A	N/A
FP24	RA	4	Conference	CON1	FA1	OAX5	FAX4	N/A	N/A
FNL7	RA	1	Introduction	FNI6	N/A	N/A	N/A	N/A	N/A
TP48	RA	0	Personal contact	N/A	N/A	N/A	N/A	N/A	N/A
FP23	RB	5	Introduction	FP22	TG1	FPX1	CON2	RB	N/A
FNI5	RA	2	Introduction	FNL7	FNI6	N/A	N/A	N/A	N/A
TI17	RA	1	Introduction	OIX2	N/A	N/A	N/A	N/A	N/A
TNI20	RA	2	Introduction	TI10	OIX1	N/A	N/A	N/A	N/A
TNI25	RA	1	Introduction	FAX1	N/A	N/A	N/A	N/A	N/A
FNL18	RB	3	Introduction	ONLX1	TAX3	RB	N/A	N/A	N/A
FNI6	RA	0	Personal contact	N/A	N/A	N/A	N/A	N/A	N/A
FNL12	RB	6	Introduction	FNLX2	CON3	TG1	FPX1	CON2	RB
TI12	RA	2	Introduction	TI10	OIX1	N/A	N/A	N/A	N/A
FP21	RA	4	Conference	CON1	FA1	OAX5	FAX4	N/A	N/A
TG4	RA	4	Conference	CON1	FA1	OAX5	FAX4	N/A	N/A
TG1	RB	3	Introduction	FPX1	CON2	RB	N/A	N/A	N/A
FNL14	RB	1	Introduction	RB	N/A	N/A	N/A	N/A	N/A
TP35	RB	5	Conference	CON3	TG1	FPX1	CON2	RB	N/A
FP19	RA	0	Personal contact	N/A	N/A	N/A	N/A	N/A	N/A
TI11	RA	3	Introduction	TI12	TI10	OIX1	N/A	N/A	N/A
TNL31	RB	2	Conference	CON2	RB	N/A	N/A	N/A	N/A
FP22	RB	4	Introduction	TG1	FPX1	CON2	RB	N/A	N/A
FNI3	RA	1	Introduction	FNI6	N/A	N/A	N/A	N/A	N/A
FP20	RA	0	Personal contact	N/A	N/A	N/A	N/A	N/A	N/A
FNL9	RA	1	Introduction	FNI6	N/A	N/A	N/A	N/A	N/A
TP47	RA	1	Introduction	FAX2	N/A	N/A	N/A	N/A	N/A
TNL28	RB	3	Introduction	ONLX1	TAX3	RB	N/A	N/A	N/A
FA1	RA	2	Introduction	OAX5	FAX4	N/A	N/A	N/A	N/A
TP36	RA	0	Personal contact	N/A	N/A	N/A	N/A	N/A	N/A
TI9	RA	2	Introduction	TI10	OIX1	N/A	N/A	N/A	N/A
FNL10	RB	1	Introduction	RB	N/A	N/A	N/A	N/A	N/A
FNL15	RB	2	Introduction	FNL17	RB	N/A	N/A	N/A	N/A
TP39	RB	2	Introduction	FNL10	RB	N/A	N/A	N/A	N/A
FNL16	RB	5	Conference	CON3	TG1	FPX1	CON2	RB	N/A
FA2	RA	2	Introduction	FNI3	FNI6	N/A	N/A	N/A	N/A
TP40	RA	2	Introduction	FNI6	FNI3	N/A	N/A	N/A	N/A
Figure 2
Root sources of interviews						Root sources of interviews - deep dive
Type	Personal	Cold call	Total			Type	Personal	Cold call	Total
NGO (local)	14	6	20	OK		Dam developer	7	2	9
NGO (international)	6	7	13	OK		%	0.04	0.285714	0.333333
International donor	7	2	9	OK
Academia	4	3	7	OK
Private sector	20	7	27	OK
Government	2	3	5	OK
Total	53	28	81	OK
%	0.654321	0.345679	0.345679
	OK	OK
Figure 3
Success rates - Introductions									Success rates - Cold Calls									Total Reach-outs				Sanity Check
Type	Yes	%	No	%	Refused	%	Attempts		Type	Yes	%	No	%	Refused	%	Attempts		Type	Count	Netw. Prem.		Type	Count
NGO (local)	14	0.482759	15	0.517241	0	0	29		NGO (local)	6	0.461538	7	0.538462	0	0	13		NGO (local)	42	0.0212202		Introduction	86
NGO (international)	6	0.6	2	0.2	2	0.2	10		NGO (international)	7	0.35	12	0.6	1	0.05	20		NGO (international)	30	0.25		Cold Call	113
International donor	7	0.875	1	0.125	0	0	8		International donor	2	0.133333	12	0.8	1	0.0666667	15		International donor	23	0.741667		N/A	12
Academia	4	0.571429	3	0.428571	0	0	7		Academia	3	0.428571	4	0.571429	0	0	7		Academia	14	0.142857		Total	211
Private sector	20	0.740741	5	0.185185	2	0.0740741	27		Private sector	7	0.21875	24	0.75	1	0.03125	32		Private sector	59	0.521991			OK
Government	2	0.4	3	0.6	0	0	5		Government	3	0.130435	20	0.869565	0	0	23		Government	28	0.269565
Other	0	0	0	0	0	0	0		Other	0	0	3	1	0	0	3		Other	3
Total	53	0.616279	29	0.337209	4	0.0465116	86		Total	28	0.247788	79	0.699115	3	0.0265487	113		Total	199
	OK									OK
Figure 4
Seed variation									Seed variation - deep dive
Type	RA	%	RB	%	Cold call		Total		Type	RA	RB	Cold Call
NGO (local)	2	0.0625	12	0.571429	6	0.214286	20		Dam developer	5	2	2
NGO (international)	6	0.1875	0	0	7	0.25	13		Remaing Private	10	3	5
International donor	5	0.15625	2	0.0952381	2	0.0714286	9		% dam developer	0.15625	0.0952381	0.0714286
Academia	3	0.09375	1	0.047619	3	0.107143	7		% remaining private	0.3125	0.142857	0.178571
Private sector	15	0.46875	5	0.238095	7	0.25	27		Total	0.46875	0.238095	0.25
Government	1	0.03125	1	0.047619	3	0.107143	5
Other	0	0	0	0	0	0	0
	32		21		28		81
							OK
Figure 5
Interviews initiated via
Type	Initiated	%	Dam	%
Face	30	0.37037	7	0.777778
Telephone (excluding cold calls)	8	0.0987654	0	0
Cold call	28	0.345679	2	0.222222
Online	8	0.0987654	0	0
N/A	7	0.0864198	0	0
Total	81		9
	OK
Figure 6
Reach-out attempts				Reach-out attempts %							Sanity check			Reach-out attempts - Deep dive
Amount	Total	Share		Success rate	Yes	No	Refused	Total	Share		N/A	32		Success rate	Yes	No	Refused	Total	Share
1	144	0.682464		1	49	89	6	144	0.340278		Attempts	179		Cold call	3	5	1	9	0.333333
2	28	0.132701		2	10	16	2	28	0.357143		Total	211		Introduction	7	11	1	19	0.368421
3	7	0.0331754		3	0	7	0	7	0									28
N/A	32	0.151659										OK						OK
	211	1			59	112	8	179
Figure 7
Numbers of waves																		Numbers of waves - Deep dive
Type	Wave 0	%	Wave 1	%	Wave 2	%	Wave 3	%	Wave 4	%	Wave 5	%	Wave 6	%	Total			Type	Wave 0	Wave 1	Wave 2	Wave 3	Wave 4	Wave 5	Wave 6	Total
NGO (local)	6	0.0740741	5	0.0617284	3	0.037037	3	0.037037	0	0	2	0.0246914	1	0.0123457	20	OK		Dam Developer	7	0	2	0	0	0	0	9	OK
NGO (international)	8	0.0987654	3	0.037037	2	0.0246914	0	0	0	0	0	0	0	0	13	OK		Remaining private	5	6	1	1	3	2	0	18
International donor	2	0.0246914	2	0.0246914	3	0.037037	2	0.0246914	0	0	0	0	0	0	9	OK			12	6	3	1	3	2	0	27	OK
Academia	4	0.0493827	0	0	3	0.037037	0	0	0	0	0	0	0	0	7	OK			OK	OK	OK	OK	OK	OK	OK
Private sector	12	0.148148	6	0.0740741	3	0.037037	1	0.0123457	3	0.037037	2	0.0246914	0	0	27	OK
Government	3	0.037037	0	0	0	0	1	0.0123457	1	0.0123457	0	0	0	0	5	OK
Total	35	0.432099	16	0.197531	14	0.17284	7	0.0864198	4	0.0493827	4	0.0493827	1	0.0123457	81	OK
